# Supplementary material for: The Complementary Value of Absolute Coronary Flow in the Assessment of Patients with Ischaemic Heart Disease (the COMPAC-Flow Study)
Source: Nat Cardiovasc Res. Author manuscript; Available in PMC 2022 Jul 20. (PMC7613105; doi:10.1038/s44161-022-00091-z)
Supplement: Dataset 1 [file EMS145348-supplement-Dataset_1.xlsx]

## Sheet: Sheet1
Case	Baseline Pa	Baseline Pd	Hyperaemic Pa	Hyperamic Pd	FFR	Baseline abs Q	Hyperaemic abs Q	Baseline MVR	Hyperaemic MVR	Baseline SR	Hyperaemic SR	CFR
1	65.2	50.6	63.5	40.6	0.639	85.7	110.2	0.78	0.64	0.17	0.21	1.29
2	92.5	61.8	79.5	38.7	0.486792	49.5	58.5	1.15	0.58	0.62	0.7	1.18
3	94.7	85.2	81.3	50.7	0.623616	29.1	64.9	2.75	0.7	0.33	0.47	2.23
4	96.3	85.4	87.8	61.7	0.702733	37	62.8	2.17	0.9	0.29	0.42	1.7
5	92.5	90.3	92.9	74.9	0.806243	11.9	46.8	7.16	1.49	0.18	0.38	3.93
6	95.1	80	85.4	45.1	0.528103	24.8	43.3	3.02	0.93	0.61	0.93	1.74
7	92.7	86.3	90.9	69.7	0.766777	76.2	150.2	1.07	0.43	0.08	0.14	1.97
8	110	104.7	100.9	78.6	0.778989	36.9	86.6	2.7	0.85	0.14	0.26	2.35
9	110	104.7	108.4	86	0.793358	38	91.9	2.6	0.88	0.14	0.24	2.4
10	115.2	42.9	118.6	43.7	0.368465	54.9	56.1	0.69	0.69	1.32	1.34	1.02
11	89.8	86.6	84.8	65.9	0.777123	43.3	120.3	1.89	0.51	0.08	0.16	2.78
12	92.1	78.4	74.8	58.7	0.784759	39.8	43.3	1.84	1.24	0.34	0.37	1.09
13	92.1	78.4	81.1	62	0.764488	52.7	64	1.39	0.89	0.26	0.3	1.22
14	106.8	100.5	95.5	75.5	0.790576	62.6	115.8	1.53	0.61	0.1	0.17	1.85
15	84.5	80.3	61	53.2	0.872131	63	90.6	1.2	0.53	0.07	0.09	1.44
16	84.9	74.7	63.2	47.5	0.751582	47.8	60.9	1.46	0.7	0.21	0.26	1.27
17	77.9	69.6	75.2	57.6	0.765957	49.9	97.8	1.29	0.52	0.17	0.17	1.96
18	108.6	108.2	106.1	90.5	0.852969	6.4	75.3	16.19	1.14	0.06	0.21	11.8
19	80	78.7	77.3	66.5	0.860285	29	99.7	2.52	0.62	0.04	0.11	3.44
20	80	75.3	81	68.6	0.846914	40.9	72.4	1.72	0.88	0.11	0.17	1.77
21	94.4	42	101.3	36.1	0.356367	154.8	175.1	0.24	0.18	0.34	0.37	1.13
22	75.2	52.8	71.7	40.7	0.567643	66	79.7	0.72	0.45	0.34	0.39	1.21
23	75.7	70	78.1	67.4	0.862996	63.7	91.1	1.02	0.69	0.09	0.12	1.43
24	76.7	72.6	74.6	65.8	0.882038	65.9	108.2	1.03	0.56	0.06	0.08	1.64
25	87.2	83.4	91.1	75.7	0.830955	39.4	91.3	1.99	0.77	0.1	0.17	2.32
26	87.2	83.4	87.7	73.1	0.833523	38.8	89.1	2.02	0.76	0.1	0.16	2.29
27	86.3	82.7	93.4	77.6	0.830835	118	269	0.66	0.27	0.03	0.06	2.28
28	89.8	80.7	91.1	71.8	0.788145	84.7	131	0.89	0.51	0.11	0.15	1.55
29	88	75.2	88.6	70.4	0.794582	121.6	147.4	0.58	0.44	0.11	0.12	1.21
30	105.1	45.3	104.2	41.9	0.402111	109.7	112.6	0.37	0.33	0.55	0.55	1.03
31	77.6	67.2	67.1	54.9	0.818182	62.6	69.3	0.99	0.72	0.17	0.18	1.11
32	83	76.6	83	69.3	0.83494	53.7	85.4	1.33	0.75	0.12	0.16	1.59
33	98	82.4	87.9	69.2	0.787258	128.8	142.4	0.59	0.45	0.12	0.13	1.11
34	75.4	58.6	81.4	46.6	0.572482	96	153.8	0.56	0.27	0.18	0.23	1.6
35	88	85.8	82.7	66.7	0.80653	23.9	82.7	3.42	0.75	0.09	0.19	3.46
36	79	72	83.6	66.8	0.799043	55.5	94.4	1.21	0.65	0.13	0.18	1.7
37	98.3	65.1	86.3	36.9	0.427578	171.4	217.3	0.35	0.15	0.19	0.23	1.27
38	100.2	89.3	93.8	67.2	0.716418	98.6	160.1	0.86	0.39	0.11	0.16	1.62
39	105.5	99.8	96	74.2	0.772917	25	57.9	3.79	1.19	0.23	0.38	2.31
40	82	75.6	78.2	61.3	0.783887	29.1	57.3	2.42	0.98	0.22	0.3	1.97
41	85.8	84.3	89.7	75.8	0.845039	11.1	40.7	7.15	1.74	0.14	0.34	3.66
42	95	76.2	86	49.3	0.573256	102.3	151.1	0.7	0.29	0.18	0.24	1.48
43	83	75.1	73.2	57.7	0.788251	49.1	70.9	1.43	0.74	0.16	0.22	1.44
44	99.9	87.1	84.3	58.8	0.697509	48.8	78.2	1.68	0.69	0.26	0.33	1.6
45	84.5	72.2	82.1	61.6	0.750305	42.1	56.7	1.59	1	0.29	0.36	1.35
46	75.5	58.7	81.4	51.8	0.636364	35.3	50.2	1.52	0.93	0.48	0.59	1.42
47	75.5	70.9	55.1	44.9	0.814882	56	91.2	1.18	0.44	0.08	0.11	1.63
48	105.7	104.3	101.5	80.1	0.789163	11.4	64	8.73	1.17	0.12	0.33	5.63
49	112.5	102.9	111.1	80.9	0.728173	37.6	66.7	2.6	1.14	0.26	0.45	1.78
50	99.2	95.3	88.9	74.1	0.833521	51.2	126.7	1.76	0.55	0.08	0.12	2.47
51	107.9	107.2	100	95.2	0.952	18.8	51	5.43	1.77	0.04	0.09	2.71
52	90.1	31.2	98.8	30.2	0.305668	107.5	115.3	0.24	0.22	0.55	0.59	1.07
53	111.5	99.9	108.1	79	0.730805	32.3	57.4	2.94	1.29	0.36	0.51	1.78
54	102.9	96.1	99.7	81.4	0.816449	57.4	107.5	1.59	0.71	0.12	0.17	1.87
55	83.2	79.5	88.3	75.2	0.851642	29.4	62.9	2.54	1.12	0.13	0.21	2.14
56	88.7	86.3	89.9	83.1	0.92436	46.3	79.9	1.75	0.98	0.05	0.09	1.73
57	92.9	87	90	75.2	0.835556	58.2	91.7	1.32	0.77	0.1	0.17	1.57
58	87	84.5	89	82.4	0.925843	15.9	29.6	5.01	2.62	0.16	0.22	1.86
59	103	72.9	111.7	72.7	0.65085	43.4	50.9	1.56	1.33	0.69	0.77	1.17
60	108.9	97.1	99.5	72	0.723618	81.6	127.2	1.13	0.53	0.14	0.22	1.56
61	90.6	87.7	97.1	90.5	0.932029	75.4	109.4	1.1	0.78	0.04	0.06	1.45
62	84.7	50.7	88.5	35.3	0.39887	104.3	134.5	0.44	0.23	0.33	0.4	1.29
63	98.2	87.7	100.6	76.9	0.764414	45.2	77.7	1.83	0.93	0.23	0.31	1.72
64	90.6	87.7	93	84.7	0.910753	52	104.8	1.59	0.76	0.06	0.08	2.02
65	88.1	83.4	85.3	64.9	0.760844	23.2	58.5	3.37	1.02	0.2	0.35	2.52
66	88.7	80.3	87.8	69.6	0.792711	60.7	98.5	1.24	0.66	0.14	0.18	1.62
67	73.7	61	72.3	51.1	0.706777	48	67.1	1.17	0.69	0.26	0.32	1.4
68	75.6	65	69.8	42.6	0.610315	107.1	182.2	0.56	0.21	0.1	0.15	1.7
69	84.1	77.5	85.5	67.9	0.794152	58.7	101.1	1.24	0.62	0.11	0.17	1.72
70	91.9	91.2	90.8	79.5	0.875551	9.3	52.2	9.25	1.43	0.08	0.22	5.59
71	80.1	39.4	79.7	34.7	0.435383	57.9	62.7	0.59	0.47	0.7	0.72	1.08
72	76	73.7	68.7	61.5	0.895197	49.3	87.9	1.39	0.64	0.05	0.08	1.78
73	86.7	72.4	79	54.8	0.693671	46.1	66.6	1.46	0.75	0.31	0.36	1.45
74	87.2	85.4	89.4	78.9	0.88255	27.2	77.3	2.95	0.96	0.07	0.14	2.84
75	90.6	86.5	98.2	87.5	0.891039	68.1	126	1.2	0.65	0.06	0.08	1.85
76	84.1	78.4	91.5	67.9	0.742077	52.2	133.5	1.4	0.47	0.11	0.18	2.55
77	79.5	78.8	74	64.3	0.868919	18.9	77.9	3.9	0.76	0.04	0.12	4.11
78	99.8	96.8	102.7	82	0.798442	23.4	87.9	3.92	0.88	0.13	0.24	3.76
79	115.8	109.8	115.1	91.1	0.791486	26	63.3	4.03	1.36	0.23	0.38	2.43
80	113.1	105.1	121	88.9	0.734711	30.6	73.4	3.27	1.14	0.26	0.44	2.4
81	71.4	65.9	56.9	49.1	0.862917	66.5	82.4	0.92	0.54	0.08	0.09	1.24
82	77.3	41.6	77.8	36.5	0.469152	50.1	73.9	0.73	0.43	0.71	0.56	1.48
83	90.6	67.3	80.5	43.5	0.540373	62.8	82.9	0.99	0.46	0.37	0.45	1.32
84	102.8	91.1	107.9	84.1	0.779425	37.1	62.8	2.32	1.26	0.32	0.38	1.69
85	90.7	85.1	86.4	78.9	0.913194	63.6	75.6	1.26	0.98	0.09	0.1	1.19
86	92	91	84.3	79.1	0.938316	56.2	129.4	1.53	0.57	0.02	0.04	2.3
87	78.2	77.4	70.3	65.8	0.935989	16.3	45.3	4.45	1.34	0.05	0.1	2.78
88	76.1	75.2	81.7	70.9	0.867809	12.1	56.2	5.8	1.17	0.07	0.19	4.64
89	103.7	86.6	98.3	57.1	0.580875	73.7	119.9	1.1	0.43	0.23	0.34	1.63
90	92.2	89.3	98.8	88.4	0.894737	70.5	144.5	1.2	0.58	0.04	0.07	2.05
91	81.1	72	81.3	70.5	0.867159	24.6	27.1	2.72	2.42	0.37	0.4	1.1
92	85.7	76.1	90.6	76.1	0.839956	51.3	67.3	1.39	1.06	0.19	0.22	1.31
93	95.2	88.2	85.2	68	0.798122	59.1	94.7	1.41	0.67	0.12	0.18	1.6
94	100.2	97.2	80.7	74.6	0.924411	67.4	106.1	1.37	0.66	0.04	0.06	1.57
95	125	76.4	112	55.9	0.499107	222.8	252.5	0.32	0.2	.22.	0.22	1.13
96	115.5	104.7	109.4	100.5	0.918647	66.6	58.6	1.5	1.63	0.16	0.15	0.88
97	106.5	103.8	87.3	82.8	0.948454	14.7	20.6	6.73	3.78	0.18	0.22	1.4
98	105.9	97.5	106	88	0.830189	42.2	66.8	2.19	1.24	0.2	0.27	1.58
99	113.2	88.1	109.9	68.1	0.619654	75.7	98.8	1.1	0.57	0.32	0.39	1.3
100	85.5	69.3	93.4	59.8	0.640257	145.7	222.1	0.44	0.25	0.11	0.15	1.52
101	93	91.8	91.9	80.9	0.880305	25.6	94.2	3.39	0.81	0.05	0.12	3.68
102	90.7	88.4	102.7	95.7	0.93184	48	85.3	1.74	1.06	0.05	0.08	1.78
103	85.9	82.3	87.7	62.4	0.711517	23.1	79.3	3.34	0.72	0.16	0.32	3.43
104	83	78.8	76.9	66.1	0.859558	47.8	85.2	1.54	0.72	0.09	0.13	1.78
105	100.6	93.8	112.8	94.9	0.841312	57.8	109.3	1.54	0.82	0.12	0.16	1.89
106	106.7	86.5	100.6	65.9	0.65507	117.8	168.5	0.69	0.36	0.17	0.21	1.43
107	74	66.1	75.3	59.7	0.792829	64.1	96.7	0.95	0.57	0.12	0.16	1.51
108	70.1	57.1	64.3	47.7	0.741835	50.2	58.7	1.04	0.73	0.26	0.28	1.17
109	89.3	85.4	84.2	72.3	0.85867	63.1	121.6	1.27	0.55	0.06	0.1	1.93
110	89.7	82	83	67.6	0.814458	52.9	79.5	1.45	0.79	0.15	0.19	1.5
111	89.3	85.4	84.2	72.3	0.85867	38.9	75.6	2.06	0.89	0.1	0.16	1.94
112	100	79.4	92.6	61.9	0.668467	47.1	58.1	1.58	0.98	0.44	0.53	1.24
113	96.6	83.6	90	56.1	0.623333	52.4	93.2	1.5	0.55	0.25	0.36	1.78
114	97.5	90.5	97	80.3	0.827835	26.1	46.5	3.27	1.62	0.27	0.36	1.78
115	100.3	98.6	84.8	72.8	0.858491	28.7	85	3.26	0.8	0.06	0.14	2.96
116	105.9	86	84.2	45.7	0.542755	59.3	99.3	1.23	0.41	0.29	0.4	1.67
117	94.4	81.1	105.5	77.4	0.733649	42.4	65.8	1.8	1.1	0.31	0.43	1.55
118	82.3	68.1	84.9	51	0.600707	37.3	62.3	1.69	0.74	0.38	0.54	1.67
119	84.2	71.5	64	41.5	0.648438	54	74.1	1.23	0.49	0.24	0.3	1.37
120	78.7	70	76.9	58	0.754226	44.5	73.7	1.46	0.72	0.2	0.26	1.66
121	101.6	97.5	96.9	89.7	0.925697	151.5	199.6	0.61	0.42	0.03	0.04	1.32
122	82.7	79.1	82.8	67.1	0.810386	40.5	106.1	1.83	0.59	0.09	0.15	2.62
123	98	90	98	82.4	0.840816	75.1	107.5	1.13	0.72	0.11	0.15	1.43
124	105.8	98.3	76.6	68.6	0.895561	93.1	95.3	1	0.67	0.08	0.08	1.02
125	97.7	90.5	90.6	81.6	0.900662	71.3	81.6	1.2	0.94	0.1	0.11	1.14
126	118.6	110.3	118.2	92.7	0.784264	81.1	154.7	1.3	0.57	0.1	0.16	1.91
127	118	116.8	108.8	98.1	0.901654	47.4	144.2	2.36	0.65	0.03	0.07	3.04
128	72.5	59.2	53.2	37.3	0.701128	94.5	101.2	0.57	0.32	0.14	0.16	1.07
129	110.3	98.4	106.4	85	0.798872	55.6	79.1	1.68	1.01	0.21	0.27	1.42
130	108.1	94.5	113.7	88.5	0.778364	85	121.2	1.05	0.69	0.16	0.21	1.42
131	96.4	87.6	71.5	62.4	0.872727	84.1	85.2	0.98	0.67	0.1	0.11	1.01
132	106.3	99.6	81.8	63.6	0.777506	67.6	123.5	1.4	0.47	0.1	0.15	1.83
133	100.6	99.8	87.6	75.5	0.861872	13.5	56.5	7.03	1.25	0.06	0.21	4.19
134	116.9	112.7	114.9	91.7	0.798085	61.8	165.8	1.74	0.52	0.07	0.14	2.68
135	88.6	79.5	80.9	58.9	0.728059	27.1	47.7	2.75	1.13	0.34	0.46	1.76
136	74.4	49.5	65	32.9	0.506154	56.2	65.8	0.83	0.43	0.44	0.49	1.17
137	73.6	68.3	79.1	60.8	0.768647	38.7	81.6	1.64	0.68	0.14	0.22	2.11
138	96.3	87.5	71.5	62.4	0.872727	41	41.1	2.01	1.4	0.21	0.22	1
139	99	80.9	104.4	73.5	0.704023	57.4	79.8	1.32	0.86	0.32	0.39	1.39
140	119	112.1	103.4	88.5	0.855899	42	62.6	2.55	1.33	0.16	0.24	1.49
141	90	88	75	67.6	0.901333	37.9	79.3	2.19	0.79	0.05	0.09	2.09
142	112.3	106.7	122	113.1	0.927049	61.5	82.2	1.65	1.32	0.09	0.11	1.34
143	99.6	80.3	95.5	68.7	0.719372	47.3	58.8	1.59	1.09	0.41	0.46	1.24
144	78.8	64.7	75.3	47.4	0.629482	169.4	257.4	0.35	0.16	0.08	0.11	1.52
145	100.2	95.8	91	79.6	0.874725	88.7	159.2	1.02	0.47	0.05	0.07	1.79
146	87	82.1	84.1	70.9	0.843044	43.4	79.5	1.78	0.83	0.11	0.17	1.83
147	87.3	86.1	79.2	74.4	0.939394	21	52.1	3.86	1.33	0.06	0.09	2.48
148	81.5	73	78.3	58.2	0.743295	44.1	78.2	1.54	0.68	0.19	0.26	1.78
149	101.6	84.4	82.5	48.2	0.584242	38.2	59.7	2.08	0.72	0.45	0.57	1.56
150	150.1	144	142.3	126	0.885453	118.4	210.6	1.17	0.57	0.05	0.08	1.78
151	93.5	86.3	87	62	0.712644	79.4	148.7	0.97	0.38	0.12	0.17	1.87
152	93.5	86.3	102.2	89.2	0.872798	44.1	68.7	1.84	1.23	0.16	0.19	1.56
153	109	102	118.8	110.2	0.927609	52.4	59	1.85	1.78	0.13	0.15	1.13
154	94.2	84.9	96.7	67.6	0.699069	83.4	173.8	0.96	0.36	0.11	0.17	2.08
155	99.7	90.5	98.2	84.8	0.863544	75.1	92.5	1.14	0.86	0.12	0.14	1.23
156	88	82.6	78.7	58.6	0.7446	66.8	138.1	1.16	0.39	0.08	0.15	2.07
157	80.4	78.1	80.5	72	0.89441	41.3	95.7	1.77	0.7	0.06	0.09	2.31
158	67.1	59.8	69.8	59.4	0.851003	50.4	63.7	1.09	0.85	0.14	0.16	1.26
159	100.6	97	93	74.8	0.804301	26.5	75.6	3.48	0.92	0.14	0.24	2.86
160	93.4	89	86.4	66.2	0.766204	18.8	46.4	4.48	1.32	0.23	0.44	2.47
161	69.8	64.4	66	56.1	0.85	49.7	73.9	1.2	0.69	0.11	0.13	1.49
162	97.1	85.2	98.2	78.6	0.800407	37.2	52.7	2.16	1.4	0.32	0.37	1.42
163	90.9	83.8	101.4	84.6	0.83432	79.5	135.8	0.99	0.59	0.09	0.12	1.71
164	97.6	86.7	103.3	82.8	0.801549	61.9	92.3	1.32	0.84	0.18	0.22	1.49
165	84	62.9	79.5	52.3	0.657862	48.3	57.4	1.2	0.82	0.44	0.47	1.19
166	79.9	75.1	77.8	71.2	0.915167	29.6	36.6	2.37	1.81	0.16	0.18	1.24
167	86	77.4	72.7	56.5	0.777166	130	188.8	0.56	0.27	0.07	0.08	1.45
168	81.2	76	77.9	67.9	0.87163	63.6	95.6	1.11	0.66	0.08	0.1	1.5
169	100.2	95.1	95.3	87.2	0.915005	85.1	112.3	1.06	0.73	0.06	0.07	1.32
170	100.8	94.8	101.5	88.2	0.868966	49.8	81.4	1.8	1.02	0.12	0.16	1.64
171	66.7	65.2	56.9	52.6	0.924429	28.4	55	2.12	0.87	0.05	0.08	1.93
172	65.5	63.1	65	53	0.815385	42.6	118.5	1.37	0.41	0.06	0.1	2.78
173	63.8	50.2	50.8	32.1	0.63189	46.7	57.2	0.97	0.47	0.29	0.33	1.23
174	98.4	94.4	93.8	84.1	0.896588	44	75.8	2.03	1.04	0.09	0.13	1.72
175	103.1	97.2	101.1	90.9	0.89911	36.4	46.6	2.53	1.84	0.16	0.22	1.28
176	79	73	76	69	0.907895	29.8	44.8	1.68	1.65	0.13	0.16	1.5
177	59	55	86	79	0.918605	55	60.7	1.24	1.06	0.11	0.12	1.1
178	114.3	111	93.7	82.3	0.878335	52	110.6	2.04	0.7	0.06	0.1	2.13
179	111	105.6	109	93.8	0.86055	32.5	65.2	3.1	1.36	0.17	0.23	2.01
180	106	91	102	72	0.705882	88.2	137.3	0.97	0.49	0.17	0.22	1.56
181	62	54	66	52	0.787879	95.6	133.9	0.51	0.35	0.08	0.1	1.4
182	116.1	108.4	77.6	61.1	0.787371	36.6	57.7	2.82	0.97	0.21	0.29	1.58
183	82.5	79.6	81.1	71.7	0.884094	37.1	80	2.01	0.83	0.08	0.12	2.16
184	117.9	109.5	116	82.4	0.710345	47.3	106.9	2.21	0.72	0.18	0.31	2.26
185	89.1	80.4	82.4	70.6	0.856796	83.2	101.9	0.91	0.64	0.1	0.12	1.22
186	94.7	88.2	88.6	68	0.767494	84.7	148.6	0.98	0.42	0.08	0.14	1.75
187	74.5	40.4	81.4	29.9	0.367322	160.2	201.8	0.22	0.12	0.21	0.26	1.26
188	106.9	97	104.5	83.7	0.800957	77.4	117.9	1.19	0.67	0.13	0.18	1.52
189	107.6	98.3	99.2	74.1	0.746976	54.8	102.2	1.7	0.68	0.17	0.25	1.86
190	111.3	61.3	108.9	54.4	0.499541	137.2	145.5	0.41	0.34	0.36	0.37	1.06
191	95.4	78.1	107.9	72.9	0.675626	136.7	198.2	0.53	0.34	0.13	0.18	1.45
192	89.1	66.4	88.3	53.8	0.61	93.2	121.9	0.71	0.44	0.24	0.28	1.31
193	90	88	75	67.6	0.9	41.3	102.5	2.13	0.66	0.05	0.07	2.48
194	112.6	106.9	110.4	103.4	0.94	58	66.4	1.84	1.56	0.1	0.11	1.14
195	--	--	83	69	0.83	--	137	--	0.47	--	0.1	--
196	--	--	120	104	0.87	--	33.5	--	2.96	--	0.48	--
197	52	52	45	36	0.8	--	87.4	--	0.35	--	0.1	--
198	83	72.9	79	63	0.8	123.5	166.4	0.55	0.35	0.08	0.1	1.34737
199	75	70.4	74	58	0.78	47.7	116.7	1.37	0.45	0.1	0.14	2.44654
200	79	78.6	83	78	0.94	--	24.3	--	3.01	--	0.21	--
201	104	59.5	103	48	0.47	117.8	133.4	0.46	0.32	0.38	0.41	1.13243
202	77	74.1	81	69	0.85	70.5	101.7	0.98	0.63	0.04	0.12	1.44255
203	74	68	52	49	0.94	63.1	72.2	1	0.61	0.1	0.04	1.14422
	Pa= proximal pressure	Pd=distal pressure				Q in mL/min		MVR=microvascaular resistance			SR=stenosis resistance	CFR=coronary flow reserve
	Units= mmHg	Units= mmHg	Units= mmHg	Units= mmHg				mmHg.min/mL			mmHg.min/mL
