# Supplementary material for: The Complementary Value of Absolute Coronary Flow in the Assessment of Patients with Ischaemic Heart Disease (the COMPAC-Flow Study)
Source: Nat Cardiovasc Res. Author manuscript; Available in PMC 2022 Jul 20. (PMC7613105; doi:10.1038/s44161-022-00091-z)
Supplement: Dataset 2 [file EMS145348-supplement-Dataset_2.xlsx]

## Sheet: Sheet1
Case	Artery	Age (yrs)	Sex	Smoking	Diabetes	Lung disease	Valve disease	Hypertension	Weight category	Dyslipidaemia	PVD	Prev' Myocardial Infarction	Rhythm	Left Ventricle	eGFR (ml/min/1.73 m^2)	Haemoglobin (g/L)	Hematocrit (L/L)	D_inlet (mm)
1	LAD	72	male	ex	yes	COPD	MR	no	OB	yes	no	yes	AF	preserved	80	120	0.38	4.95
2	RCA	64	male	ex	no	none	none	no	OW	no	yes	no	sinus	preserved	67	154	0.46	2.58
3	LAD	87	female	never	no	none	AS	no	OW	yes	no	yes	sinus	mild LVSD	38	124	0.37	2.34
4	LCX	87	female	never	no	none	AS	no	OW	yes	no	yes	sinus	mild LVSD	38	124	0.37	3.15
5	RCA	57	male	never	no	none	none	yes	OB	yes	no	yes	sinus	preserved	89	139	0.43	3.21
6	RCA	67	male	ex	no	none	none	no	OW	no	no	yes	sinus	moderate LVSD	71	146	0.43	2.7
7	LMS	67	male	ex	no	none	none	no	OW	no	no	yes	sinus	moderate LVSD	71	146	0.43	3.6
8	LAD	51	male	ex	no	none	none	yes	OW	yes	no	no	sinus	--	90	150	0.45	3.71
9	DX	51	male	ex	no	none	none	yes	OW	yes	no	no	sinus	--	90	150	0.45	--
10	LAD	61	male	never	no	none	none	no	N	no	no	yes	sinus	preserved	90	144	0.43	--
11	RCA	61	male	never	no	none	none	no	N	no	no	yes	sinus	preserved	90	144	0.43	3.14
12	DX	55	male	ex	yes	none	none	yes	OB	yes	no	no	sinus	preserved	67	150	0.43	--
13	LAD	55	male	ex	yes	none	none	yes	OB	yes	no	no	sinus	preserved	67	150	0.43	2.37
14	LAD	74	female	never	no	none	none	yes	OB	no	no	no	sinus	mild LVSD	77	160	0.47	3.59
15	RCA	69	male	ex	yes	none	none	yes	OW	no	no	yes	sinus	preserved	69	151	0.44	3.15
16	LAD	69	male	ex	yes	none	none	yes	OW	no	no	yes	sinus	preserved	69	151	0.44	2.96
17	LAD	69	male	ex	yes	none	none	yes	OB	no	no	no	sinus	--	75	149	0.44	5.88
18	LCX	70	female	ex	no	none	AS	yes	OB	yes	no	no	sinus	preserved	90	130	0.39	--
19	DX	53	male	ex	no	none	none	no	OW	yes	no	no	sinus	--	84	151	0.45	2.87
20	LAD	53	male	ex	no	none	none	no	OW	yes	no	no	sinus	--	84	151	0.45	3.1
21	RCA	53	male	ex	no	none	none	no	OW	yes	no	no	sinus	--	84	151	0.45	3.88
22	LMS	68	male	ex	yes	none	none	yes	OB	yes	yes	yes	sinus	preserved	90	165	0.5	3.16
23	LAD	68	male	ex	no	none	none	yes	OW	yes	no	yes	sinus	--	67	132	0.39	3.67
24	DX	68	male	ex	no	none	none	yes	OW	yes	no	yes	sinus	--	67	132	0.39	2.6
25	LAD	69	male	never	yes	none	none	yes	OW	no	no	no	sinus	--	84	138	0.41	2.48
26	DX	69	male	never	yes	none	none	yes	OW	no	no	no	sinus	--	84	138	0.41	2.45
27	LCX	76	male	ex	no	ILD	none	yes	OW	yes	no	no	sinus	severe LVSD	41	131	0.39	--
28	DX	76	male	ex	no	ILD	none	yes	OW	yes	no	no	sinus	severe LVSD	41	131	0.39	5.18
29	LAD	76	male	ex	no	ILD	none	yes	OW	yes	no	no	sinus	severe LVSD	41	131	0.39	--
30	LCX	77	male	ex	no	none	none	yes	OB	yes	no	no	sinus	preserved	67	144	0.46	--
31	LAD	89	male	ex	no	none	none	no	OW	no	no	yes	sinus	preserved	72	128	0.39	2.19
32	LAD	56	male	ex	no	none	none	no	OW	no	no	yes	sinus	preserved	79	148	0.45	3.41
33	LAD	73	female	ex	no	none	none	no	OB	yes	no	yes	sinus	--	59	133	0.42	4.28
34	LAD	55	male	ex	no	none	none	no	OB	yes	no	no	sinus	preserved	59	99	0.32	3.28
35	LCX	58	male	ex	no	none	none	yes	OB	yes	yes	no	sinus	preserved	90	136	0.4	3.3
36	RCA	54	male	ex	yes	none	none	no	OB	yes	no	yes	sinus	mild LVSD	73	152	0.46	3.13
37	LCX	88	male	ex	no	none	none	no	OW	yes	no	no	sinus	mild LVSD	52	115	0.34	2.49
38	LAD	88	male	ex	no	none	none	no	OW	yes	no	no	sinus	mild LVSD	52	115	0.34	4.36
39	LAD	66	male	ex	no	none	none	yes	OW	no	no	yes	sinus	mild LVSD	69	149	0.45	4.56
40	RCA	49	male	never	no	none	none	yes	OB	no	no	yes	sinus	preserved	81	148	0.43	--
41	LAD	47	female	current	no	COPD	none	no	N	yes	no	no	sinus	mild LVSD	61	144	0.42	3.94
42	RCA	77	male	ex	no	none	none	yes	N	yes	no	yes	sinus	preserved	69	155	0.45	1.82
43	LAD	66	male	current	no	none	none	no	OW	yes	no	yes	sinus	preserved	90	132	0.4	3.28
44	LCX	66	male	current	no	none	none	no	OW	yes	no	yes	sinus	preserved	90	132	0.4	1.72
45	OM	67	male	ex	no	ILD	none	no	OW	yes	no	no	sinus	preserved	87	133	0.41	2.48
46	RCA	67	male	ex	no	ILD	none	no	OW	yes	no	no	sinus	preserved	87	133	0.41	1.59
47	LMS	69	male	ex	no	none	none	yes	OW	yes	no	no	sinus	severe LVSD	63	150	0.46	3.02
48	LCX	66	female	ex	no	none	none	yes	N	no	no	no	sinus	preserved	85	125	0.39	3.05
49	LAD	66	female	ex	no	none	none	yes	N	no	no	no	sinus	preserved	85	125	0.39	3.17
50	LAD	66	female	never	no	none	none	yes	OW	yes	no	no	sinus	preserved	82	138	0.43	2.5
51	LCX	66	female	never	no	none	none	yes	OW	yes	no	no	sinus	preserved	82	138	0.43	2.94
52	RCA	66	female	never	no	none	none	yes	OW	yes	no	no	sinus	preserved	82	138	0.43	4.22
53	LAD	69	female	never	no	none	none	yes	OW	yes	no	no	sinus	preserved	49	134	0.4	3.37
54	LAD	81	female	ex	no	none	none	no	OW	yes	no	yes	--	preserved	--	--	--	2.26
55	LCX	67	male	never	no	none	none	no	N	yes	no	no	sinus	preserved	81	130	0.4	4.33
56	DX	67	male	never	no	none	none	no	N	yes	no	no	sinus	preserved	81	130	0.4	3.4
57	LAD	67	male	never	no	none	none	no	N	yes	no	no	sinus	preserved	81	130	0.4	3.76
58	OM	67	male	never	no	none	none	no	N	yes	no	no	sinus	preserved	81	130	0.4	4.06
59	OM	54	male	current	no	none	none	yes	OW	yes	no	yes	sinus	mild LVSD	59	148	0.43	4
60	LAD	54	male	current	no	none	none	yes	OW	yes	no	yes	sinus	mild LVSD	59	148	0.43	3.6
61	OM	49	male	ex	no	none	none	yes	OW	yes	no	yes	sinus	preserved	85	139	0.41	4.43
62	RCA	49	male	ex	no	none	none	yes	OW	yes	no	yes	sinus	preserved	85	139	0.41	2.38
63	LAD	49	male	ex	no	none	none	yes	OW	yes	no	yes	sinus	preserved	85	139	0.41	2.52
64	LAD	64	male	never	no	none	none	yes	OB	no	no	no	sinus	mild LVSD	81	138	0.41	2.23
65	DX	64	male	never	no	none	none	yes	OB	no	no	no	sinus	mild LVSD	81	138	0.41	4.11
66	LAD	62	male	ex	no	none	none	yes	OW	yes	no	no	sinus	--	86	157	0.45	2.54
67	LAD	48	male	never	no	none	none	no	OW	yes	no	no	sinus	--	72	156	0.45	4.5
68	DX	48	male	never	no	none	none	no	OW	yes	no	no	sinus	--	72	156	0.45	4.66
69	RCA	68	male	never	no	none	none	yes	OW	yes	no	no	sinus	preserved	52	137	0.41	3.12
70	LCX	68	male	never	no	none	none	yes	OW	yes	no	no	sinus	preserved	52	137	0.41	1.88
71	LAD	68	male	never	no	none	none	yes	OW	yes	no	no	sinus	preserved	52	137	0.41	2.99
72	RCA	58	male	ex	no	none	none	yes	OB	yes	no	no	sinus	mild LVSD	78	145	0.45	3.27
73	LAD	58	male	ex	no	none	none	yes	OB	yes	no	no	sinus	mild LVSD	78	145	0.45	1.74
74	RCA	59	male	ex	no	none	none	yes	N	no	no	no	sinus	mild LVSD	90	157	0.48	--
75	LAD	59	male	ex	no	none	none	yes	N	no	no	no	sinus	mild LVSD	90	157	0.48	2.48
76	LAD	72	male	never	yes	none	none	no	N	yes	no	no	sinus	preserved	90	147	0.45	2.82
77	LCX	72	male	never	yes	none	none	no	N	yes	no	no	sinus	preserved	90	147	0.45	--
78	RCA	69	female	never	no	none	none	no	OW	no	no	no	sinus	preserved	80	127	0.39	2.15
79	LCX	68	female	ex	no	none	none	no	N	yes	no	no	sinus	--	90	138	0.43	2.15
80	LAD	68	female	ex	no	none	none	no	N	yes	no	no	sinus	--	90	138	0.43	1.8
81	LAD	74	male	never	no	none	none	no	OW	yes	no	no	sinus	preserved	88	135	0.42	3.05
82	LCX	53	male	ex	no	none	none	yes	OW	no	no	no	AF	severe LVSD	84	148	0.44	3.59
83	LAD	56	male	ex	no	none	none	no	OW	yes	no	no	sinus	--	72	155	0.46	5.34
84	LAD	72	male	ex	yes	none	none	yes	N	yes	no	no	sinus	preserved	55	123	0.38	3.66
85	LAD	66	male	ex	no	none	AS	yes	OB	yes	no	yes	sinus	--	73	152	0.45	3.66
86	LCX	66	male	ex	no	none	AS	yes	OB	yes	no	yes	sinus	--	73	152	0.45	4.02
87	LCX	57	male	current	no	none	none	yes	OW	yes	no	no	sinus	--	90	139	0.41	2.29
88	LAD	57	male	current	no	none	none	yes	OW	yes	no	no	sinus	--	90	139	0.41	2.39
89	RCA	73	male	never	no	none	none	yes	N	yes	no	yes	sinus	mild LVSD	84	152	0.45	3.26
90	RCA	56	male	ex	yes	none	none	no	OB	yes	no	no	sinus	--	90	150	0.45	3.27
91	RCA	73	male	ex	no	COPD	none	yes	OW	yes	no	no	sinus	preserved	90	152	0.46	3.37
92	LAD	73	male	ex	no	COPD	none	yes	OW	yes	no	no	sinus	preserved	90	152	0.46	2.65
93	LAD	69	male	ex	no	none	none	no	OW	no	no	no	sinus	--	85	145	0.41	--
94	LCX	69	male	ex	no	none	none	no	OW	no	no	no	sinus	--	85	145	0.41	2.79
95	RCA	40	male	ex	no	none	none	yes	OB	yes	no	no	sinus	--	90	139	0.42	3.07
96	LAD	67	female	never	no	none	none	yes	N	yes	no	no	sinus	--	59	142	0.41	1.84
97	DX	61	male	never	yes	none	none	yes	OB	yes	no	no	sinus	--	88	142	0.41	2.72
98	LAD	61	male	ex	no	none	none	yes	OW	yes	no	yes	sinus	preserved	90	133	0.41	3.06
99	RCA	81	female	ex	yes	COPD	none	yes	UW	no	no	yes	sinus	--	44	115	0.36	2.16
100	LAD	56	female	current	yes	COPD	none	yes	OB	yes	no	yes	sinus	--	80	166	0.49	4.63
101	OM	60	male	ex	no	none	none	yes	N	yes	no	yes	sinus	moderate LVSD	63	150	0.44	--
102	RCA	60	male	ex	no	none	none	yes	N	yes	no	yes	sinus	moderate LVSD	63	150	0.44	3.45
103	LAD	60	male	ex	no	none	none	yes	N	yes	no	yes	sinus	moderate LVSD	63	150	0.44	2.32
104	LAD	49	female	current	no	none	none	no	OW	yes	no	no	sinus	--	90	148	0.45	2.56
105	LAD	49	female	current	no	none	none	no	OW	yes	no	no	sinus	--	90	148	0.45	2.15
106	LAD	74	female	never	--	none	none	yes	OW	yes	no	yes	sinus	mild LVSD	90	130	0.38	2.75
107	LAD	82	male	ex	no	none	none	no	OB	no	no	yes	sinus	mild LVSD	45	144	0.42	--
108	DX	82	male	ex	no	none	none	no	OB	no	no	yes	sinus	mild LVSD	45	144	0.42	2.68
109	LAD	68	male	never	no	none	none	yes	OW	yes	no	no	sinus	--	89	138	0.42	3.18
110	DX	68	male	never	no	none	none	yes	OW	yes	no	no	sinus	--	89	138	0.42	3.31
111	DX	68	male	never	no	none	none	yes	OW	yes	no	no	sinus	--	89	138	0.42	3.27
112	LCX	46	male	never	yes	none	none	yes	--	yes	no	yes	sinus	--	90	113	0.34	3.09
113	LAD	46	male	ex	yes	none	none	yes	OB	yes	no	yes	sinus	--	90	160	0.47	2.78
114	DX	46	male	ex	yes	none	none	yes	OB	yes	no	yes	sinus	--	90	160	0.47	2.19
115	RCA	46	male	ex	yes	none	none	yes	OB	yes	no	yes	sinus	--	90	160	0.47	--
116	LAD	45	male	never	no	none	none	no	OW	yes	no	no	sinus	--	90	144	0.41	2.14
117	LAD	57	female	current	no	none	none	yes	OB	yes	no	no	sinus	--	90	143	0.41	2.92
118	RCA	68	male	current	no	none	none	no	OW	no	no	no	sinus	--	72	147	0.45	2.75
119	RCA	58	female	current	yes	none	none	yes	OB	yes	no	yes	sinus	--	84	127	0.39	2.58
120	LAD	67	male	ex	no	none	none	no	N	no	no	no	sinus	--	90	137	0.4	2.51
121	RCA	65	male	never	no	COPD	none	no	N	yes	no	yes	sinus	--	90	135	0.42	5.67
122	LCX	71	male	ex	no	none	none	yes	OW	yes	no	no	sinus	--	63	165	0.52	2.44
123	LAD	71	male	ex	no	none	none	yes	OW	yes	no	no	sinus	--	63	165	0.52	--
124	LAD	74	female	never	yes	none	none	yes	OB	yes	no	no	sinus	--	90	122	0.39	--
125	LAD	72	male	ex	no	none	none	no	OB	yes	no	yes	sinus	--	69	142	0.41	--
126	RCA	60	male	never	no	asthma	none	yes	OW	yes	no	no	sinus	--	88	173	0.5	--
127	RCA	43	male	never	no	none	none	yes	OB	yes	no	no	sinus	--	90	146	0.43	3.23
128	RCA	77	male	never	no	none	none	no	N	no	no	no	sinus	--	--	151	--	3.99
129	LAD	75	male	never	no	COPD	none	yes	--	no	no	no	--	moderate LVSD	--	--	--	2.71
130	LCX	75	male	never	no	COPD	none	yes	--	no	no	no	--	moderate LVSD	--	--	--	3.48
131	LAD	74	male	never	yes	none	none	yes	--	yes	no	no	sinus	moderate LVSD	71	138	0.42	2.78
132	LAD	73	male	never	yes	none	AS	yes	--	yes	no	no	sinus	preserved	72	126	0.39	3.2
133	RCA	73	male	never	yes	none	AS	yes	--	yes	no	no	sinus	preserved	72	126	0.39	2.77
134	LAD	58	male	ex	no	none	none	yes	--	yes	no	no	--	--	90	155	0.43	3.14
135	LAD	71	male	never	no	none	none	yes	--	yes	no	no	sinus	preserved	78	141	0.44	2.34
136	LAD	66	male	ex	no	none	none	yes	--	yes	no	no	--	--	58	159	0.46	1.64
137	LCX	66	male	ex	no	none	none	yes	--	yes	no	no	--	--	58	159	0.46	2.98
138	LAD	66	male	never	yes	none	none	yes	--	yes	no	no	sinus	preserved	72	152	0.44	2.53
139	LAD	64	female	never	yes	none	none	yes	--	yes	no	no	sinus	preserved	38	107	0.29	2.69
140	LAD	71	female	never	no	none	none	no	--	no	no	no	--	preserved	90	136	0.42	2.96
141	RCA	59	male	never	no	asthma	none	yes	--	yes	no	no	--	preserved	90	160	0.49	2.88
142	LAD	68	female	ex	no	none	none	no	--	no	no	no	--	--	85	102	0.34	2.49
143	LAD	69	female	ex	yes	none	none	no	--	yes	yes	no	sinus	preserved	77	122	0.37	2.16
144	LMS	59	male	never	yes	asthma	none	yes	--	yes	no	no	--	--	90	160	0.49	3.64
145	RCA	69	female	ex	no	none	none	no	--	no	no	no	--	preserved	90	130	0.39	3.43
146	LAD	69	female	ex	no	none	none	no	--	no	no	no	--	preserved	90	130	0.39	2.89
147	LCX	69	female	ex	no	none	none	no	--	no	no	no	--	preserved	90	130	0.39	2.21
148	LAD	73	male	never	no	none	none	no	--	no	no	no	--	--	90	140	0.44	2.15
149	LAD	53	male	ex	no	none	none	yes	--	yes	no	no	--	--	90	154	0.44	2.56
150	RCA	56	male	never	no	none	none	yes	--	yes	no	no	sinus	mild LVSD	90	122	0.38	3.12
151	LAD	70	male	never	no	none	none	no	--	no	no	no	sinus	preserved	62	172	0.5	3.18
152	DX	70	male	never	no	none	none	no	--	no	no	no	sinus	preserved	62	172	0.5	2.48
153	LAD	67	female	current	yes	none	none	yes	--	yes	no	no	--	--	79	107	0.32	2.93
154	LCX	69	male	ex	no	none	none	yes	--	yes	no	no	--	preserved	9	125	0.4	2.62
155	LAD	69	male	ex	no	none	none	yes	--	yes	no	no	--	preserved	9	125	0.4	3.02
156	LAD	48	male	current	no	none	none	no	--	no	no	no	sinus	preserved	90	144	0.43	3.87
157	LAD	68	female	ex	no	none	none	yes	--	yes	no	no	sinus	moderate LVSD	80	135	0.41	2.48
158	LAD	66	male	current	no	none	none	no	--	yes	no	no	sinus	preserved	83	151	0.44	2.68
159	LAD	52	male	never	no	none	none	no	--	no	no	no	sinus	--	90	150	0.45	2.32
160	LCX	52	male	never	no	none	none	no	--	no	no	no	sinus	--	90	150	0.45	2.21
161	LAD	68	male	never	no	none	none	no	--	no	no	no	sinus	mild LVSD	88	140	0.41	2.55
162	LAD	50	male	never	no	none	none	no	--	no	no	no	sinus	moderate LVSD	90	154	0.43	1.7
163	LAD	77	male	ex	no	none	none	yes	--	yes	no	no	sinus	mild LVSD	66	157	0.47	3.21
164	RCA	77	male	ex	no	none	none	yes	--	yes	no	no	sinus	mild LVSD	66	157	0.47	2.65
165	LAD	64	male	never	no	none	none	yes	--	yes	no	yes	sinus	--	76	166	0.49	2.28
166	LAD	59	male	never	yes	none	none	yes	--	yes	no	no	sinus	--	--	113	0.35	2.32
167	RCA	42	male	current	no	none	none	yes	--	yes	no	yes	sinus	preserved	90	147	0.42	2.99
168	LMS	42	male	current	no	none	none	no	--	yes	no	no	sinus	--	103	139	0.41	2.39
169	LAD	60	male	ex	yes	none	none	yes	--	yes	no	no	sinus	--	62	156	0.45	3.06
170	LAD	69	male	ex	yes	COPD	none	yes	--	yes	no	no	sinus	--	82	168	0.47	2.86
171	OM	81	male	ex	yes	none	AR	yes	--	yes	no	yes	AF	severe LVSD	36	115	0.34	2.58
172	OM	81	male	ex	yes	none	AR	yes	--	yes	no	yes	AF	severe LVSD	36	115	0.34	2.99
173	LAD	81	male	ex	yes	none	AR	yes	--	yes	no	yes	AF	severe LVSD	36	115	0.34	2.73
174	RCA	84	male	ex	yes	none	none	yes	--	yes	no	no	sinus	--	42	122	0.41	2.67
175	LAD	59	male	current	no	none	none	no	--	no	no	no	sinus	--	>90	176	0.51	3.16
176	RCA	64	female	never	no	none	none	yes	OB	yes	no	no	sinus	--	>60	149	0.45	2.1
177	LAD	64	female	never	no	none	none	yes	OB	yes	no	no	sinus	--	>60	149	0.45	2.67
178	LAD	66	male	current	no	COPD	none	yes	--	yes	no	no	sinus	--	69	147	0.43	2.75
179	RCA	77	male	ex	yes	none	none	yes	--	yes	no	no	sinus	--	>60	138	0.43	2.08
180	LAD	77	male	ex	yes	none	none	yes	--	yes	no	no	sinus	--	>60	138	0.43	2.03
181	LAD	69	male	ex	no	none	none	yes	--	yes	no	no	AF	mild LVSD	--	--	--	3.92
182	LAD	69	female	ex	yes	asthma	none	yes	--	yes	no	no	sinus	--	54	129	0.4	2.49
183	LAD	65	male	ex	no	none	none	yes	--	yes	no	no	sinus	--	78	143	0.41	2.59
184	LAD	48	female	ex	no	none	none	yes	--	yes	no	no	sinus	--	85	130	0.41	3.04
185	RCA	75	female	current	no	none	none	yes	--	yes	no	no	sinus	--	71	101	0.29	--
186	RCA	77	male	ex	no	none	none	yes	OB	yes	no	no	sinus	mild LVSD	66	157	0.47	--
187	LCX	62	male	ex	no	none	none	yes	OW	yes	no	no	sinus	--	86	157	0.45	--
188	DX	72	male	ex	yes	none	none	yes	N	yes	no	no	sinus	preserved	55	123	0.38	--
189	RCA	59	male	never	yes	none	none	no	OB	yes	no	no	sinus	--	90	143	0.41	--
190	LAD	56	male	never	no	none	none	no	OB	no	no	no	AF	mild LVSD	84	176	0.48	--
191	LAD	80	female	current	no	none	none	yes	OB	yes	no	no	sinus	--	85	145	0.45	--
192	RCA	74	male	never	yes	none	none	yes	--	yes	no	no	--	--	--	--	--	--
193	RCA	76	female	ex	yes	none	none	yes	--	yes	no	no	--	--	--	--	--	--
194	LAD	64	female	ex	yes	none	none	yes	--	yes	no	no	--	--	--	--	--	--
195	LAD	60	male	current	no	none	none	no	OW	yes	no	yes	sinus	preserved	80	132	0.4	3.16
196	LAD	55	male	current	no	COPD	AS	yes	OB	yes	no	no	sinus	preserved	84	134	0.426	2.56
197	LCX	70	male	never	no	none	none	yes	OB	yes	no	no	sinus	preserved	62	110	0.356	2.65
198	RCA	70	male	ex	yes	none	none	yes	OW	no	no	no	sinus	preserved	86	154	0.476	3.61
199	LAD	70	male	ex	yes	none	none	yes	OW	no	no	no	sinus	preserved	86	154	0.476	3.67
200	RCA	63	male	never	no	none	none	yes	OB	yes	no	no	sinus	preserved	84	143	0.431	2.8
201	LAD	64	male	never	no	none	none	yes	OB	yes	no	no	sinus	preserved	89	149	0.426	2.16
202	DX	50	male	ex	no	none	none	yes	--	yes	no	no	sinus	preserved	72	138	0.401	3.65
203	LAD	50	male	ex	no	none	none	yes	--	yes	no	no	sinus	preserved	72	138	--	3.13
-- indicates data unavailable							MR= mitral regurgitation		OB=obese (BMI>30)		PVD=peripheral vascular disease			LVSD=left ventricular systolic dysfucntion	eGFR = estimated glomerular filtration rate
							AS= aortic stenosis		OW=overweight (BMI 25-30)
							AR = aortic regurgitation		N= healthy weight (BMI 20-25)
