# Supplementary material for: The Complementary Value of Absolute Coronary Flow in the Assessment of Patients with Ischaemic Heart Disease (the COMPAC-Flow Study)
Source: Nat Cardiovasc Res. Author manuscript; Available in PMC 2022 Jul 20. (PMC7613105; doi:10.1038/s44161-022-00091-z)
Supplement: Source data for figure 1 [file EMS145348-supplement-Source_data_for_figure_1.xlsx]

## Sheet: Sheet1
Fractional Q reduction (%)	absolute Q reduction (mL/min)
36.063	62.1571
51.3208	61.6744
37.6384	39.1704
29.7267	26.5653
19.3757	11.247
47.1897	38.6916
23.3223	45.6849
22.1011	24.5697
20.6642	23.9367
63.1535	96.1531
22.2877	34.5018
21.5241	11.8761
23.5512	19.7161
20.9424	30.6755
12.7869	13.2835
24.8418	20.1291
23.4043	29.8833
14.7031	12.9799
13.9715	16.1919
15.3086	13.0869
64.3633	316.247
43.2357	60.7052
13.7004	14.4625
11.7962	14.4705
16.9045	18.5736
16.6477	17.7956
16.9165	54.7706
21.1855	35.2131
20.5418	38.1062
59.7889	167.422
18.1818	15.4
16.506	16.8828
21.2742	38.4809
42.7518	114.855
19.347	19.8381
20.0957	23.7413
57.2422	290.911
28.3582	63.3729
22.7083	17.0111
21.6113	15.7972
15.4961	7.46346
42.6744	112.482
21.1749	19.0459
30.2491	33.9133
24.9695	18.8693
36.3636	28.6857
18.5118	20.718
21.0837	17.0986
27.1827	24.8991
16.6479	25.3058
4.8	2.57143
69.4332	261.907
26.9195	21.1435
18.3551	24.1677
14.8358	10.9573
7.56396	6.53815
16.4444	18.0473
7.41573	2.37087
34.915	27.3054
27.6382	48.5833
6.79712	7.97834
60.113	202.703
23.5586	23.9466
8.92473	10.2697
23.9156	18.3883
20.7289	25.7572
29.3223	27.838
38.9685	116.334
20.5848	26.2056
12.4449	7.41962
56.4617	81.3112
10.4803	10.2907
30.6329	29.4109
11.745	10.2871
10.8961	15.408
25.7923	46.4006
13.1081	11.7516
20.1558	22.1894
20.8514	16.6762
26.5289	26.5033
13.7083	13.09
53.0848	83.6184
45.9627	70.5126
22.0575	17.7722
8.68056	7.18631
6.16845	8.5067
6.40114	3.09802
13.2191	8.56079
41.9125	86.5128
10.5263	17
13.2841	4.15149
16.0044	12.8233
20.1878	23.9535
7.55886	8.67574
50.0893	253.403
8.13528	5.18945
5.15464	1.11957
16.9811	13.6636
38.0346	60.6438
35.9743	124.792
11.9695	12.8084
6.81597	6.23929
28.8483	32.1521
14.0442	13.9207
15.8688	20.6161
34.493	88.7246
20.7171	25.2683
25.8165	20.4281
14.133	20.0144
18.5542	18.1109
14.133	12.4432
33.1533	28.8153
37.6667	56.3187
17.2165	9.67061
14.1509	14.011
45.7245	83.6554
26.6351	23.8886
39.9293	41.4112
35.1562	40.1747
24.5774	24.016
7.43034	16.0214
18.9614	24.8252
15.9184	20.3519
10.4439	11.1137
9.93377	9
21.5736	42.555
9.83456	15.7282
29.8872	43.1389
20.1128	19.9146
22.1636	34.5112
12.7273	12.425
22.2494	35.3412
13.8128	9.05497
20.1915	41.9472
27.1941	17.8166
49.3846	64.2
23.1353	24.5605
12.7273	5.99375
29.5977	33.5486
14.4101	10.5394
9.86667	8.68077
7.29508	6.46844
28.0628	22.938
37.0518	151.508
12.5275	22.8
15.6956	14.8011
6.06061	3.36129
25.6705	27.0072
41.5758	42.4836
11.4547	27.2443
28.7356	59.9597
12.7202	10.0123
7.23906	4.60436
30.0931	74.8163
13.6456	14.6167
25.54	47.3688
10.559	11.2979
14.8997	11.1529
19.5699	18.3947
23.3796	14.1583
15	13.0412
19.9593	13.1415
16.568	26.9674
19.8451	22.8521
34.2138	29.8524
8.48329	3.3927
22.2834	54.1338
12.837	14.0795
8.49948	10.4315
13.1034	12.2746
7.55712	4.4962
18.4615	26.8302
36.811	33.3221
10.3412	8.74269
10.089	5.22904
9.21053	4.54493
8.13953	5.37848
12.1665	15.32
13.945	10.5655
29.4118	57.2083
21.2121	36.05
21.2629	15.5818
11.5906	10.4881
28.9655	43.5903
14.3204	17.0314
23.2506	45.0171
63.2678	347.582
19.9043	29.2989
25.3024	34.6184
50.0459	145.767
32.4374	95.1578
39	77.9361
10	11.3889
6	4.2383
17	28.0602
13	5.00575
20	21.85
20	41.6
22	32.9154
6	1.55106
53	150.43
15	17.9471
6	4.60851
