# Supplementary material for: The Complementary Value of Absolute Coronary Flow in the Assessment of Patients with Ischaemic Heart Disease (the COMPAC-Flow Study)
Source: Nat Cardiovasc Res. Author manuscript; Available in PMC 2022 Jul 20. (PMC7613105; doi:10.1038/s44161-022-00091-z)
Supplement: Source data for figure 2 [file EMS145348-supplement-Source_data_for_figure_2.xlsx]

## Sheet: aMVR
aMVR
</=0.80			0.7-0.8			0.75-0.8			>0.8
Conc	Disc		Conc	Disc		Conc	Disc		Conc	Disc
0.64	1.24		0.9	1.24		0.43	1.24		1.49	0.27
0.58	0.89		0.43	0.89		0.85	0.89		0.53	0.55
0.7	0.7		0.85	0.7		0.88	0.7		1.14	0.71
0.9	1.19		0.88	1.19		0.51	1.19		0.62	0.59
0.93	0.98		0.51	0.98		0.61	0.98		0.88	0.57
0.43	0.74		0.61	0.74		0.52	0.74		0.69	0.59
0.85	1		0.52	1		0.51	1		0.56	0.41
0.88	1.17		0.51	1.17		0.44	1.17		0.77	0.67
0.69	1.29		0.44	1.29		0.45	1.02		0.76	0.47
0.51	1.02		0.45	1.02		0.65	0.88		0.72
0.61	0.88		0.65	0.88		0.93	1.36		0.75
0.52	1.36		0.39	1.36		0.66	1.26		0.75
0.18	1.26		1.14	1.26		0.62	1.01		1.74
0.45	0.73		0.53	0.73		0.67	1.32		0.44
0.51	1.01		0.93	1.01		0.57	0.97		1.77
0.44	1.13		0.66	1.13		0.72	0.35		1.12
0.33	1.09		0.69	1.09		0.57			0.98
0.45	1.32		0.62	1.32		0.69			0.77
0.27	0.97		0.47	0.97		0.47			2.62
0.65	0.35		1.14	0.35		0.52			0.78
0.15			0.67			0.68			0.76
0.39			0.72			0.27			1.43
0.29			0.57			0.35			0.64
0.69			1.1			0.42			0.96
0.93			0.72			0.35			0.65
1.14			0.57			0.45			0.76
0.22			0.32						0.54
1.33			0.69						0.98
0.53			0.47						0.57
0.23			0.52						1.34
0.93			0.68						1.17
0.66			0.86						0.58
0.69			0.68						2.42
0.21			0.38						1.06
0.62			0.39						0.66
0.47			0.27						1.63
0.75			0.49						3.78
0.47			0.35						1.24
1.14			0.72						0.81
0.43			0.42						1.06
0.46			0.68						0.72
0.43			0.35						0.82
0.67			0.45						0.55
0.2									0.79
0.57									0.89
0.25									1.62
0.72									0.8
0.36									0.42
0.57									0.72
0.98									0.67
0.55									0.94
0.41									0.65
1.1									0.67
0.74									1.25
0.49									1.4
0.72									1.33
0.57									0.79
0.32									1.32
0.69									0.47
0.47									0.83
0.52									1.33
0.43									1.23
0.68									1.78
0.86									0.86
0.16									0.7
0.68									0.85
0.72									0.92
0.38									0.69
0.36									1.4
0.39									0.84
0.82									1.81
0.27									0.66
0.47									0.73
0.49									1.02
0.35									0.87
0.72									1.04
0.42									1.84
0.12									1.65
0.68									1.06
0.34									0.7
0.34									1.36
0.44									0.83
0.35									0.64
0.45									0.66
0.32									1.56
									2.96
									3.01
									0.63
									0.61
P=2.788*10-8			P=9.418*10-7			P=6.533*10-6			P=7.642*10-5
Mann-Whitney U
Called Wilcoxon test in R
Conc = value for concordant case
Disc = value for discordant case
https://support.microsoft.com/en-us/office/create-a-box-and-whisker-chart-62f4219f-db4b-4754-aca8-4743f6190f0d

## Sheet: Myocardial Jeopardy
Myocardial Jeopardy (lesion-specific)
</=0.80			0.7-0.8			0.75-0.8			>0.8
Conc	Disc		Conc	Disc		Conc	Disc		Conc	Disc
8	2		6	2		16	2		6	19
6	5		16	5		6	5		8	7
9	8		6	8		3	8		6	7
6	6		3	6		9	6		12	5
5			9			8			12
16	7		8	7		9	7		9	8
6	5		9	5		19	5		9	3
3	7		19	7		19	7		13
13	7		19	7		6	1		13	5
9	1		6	1		7	9		10
8	9		7	9		9	4		5
9	4		9	4		6			4
9			9			3	7		3
10	3		0	3		9	3		15
19	7		9	7		6	4		0
19	11		6	11		5	5		2
3	1		6	1		10			3
6	3		3	3		4			3
6	4		3	4		5			2
7	5		9	5		7			4
3			9			4			0
9			3			9			3
9			6			14			9
3			6			9			6
9			5			6			6
9			10			7			4
9			9						5
6			4						4
0			5						4
3			7						3
9			4						0
6									9
6			8						3
3			6						9
3			11						3
4			9						0
5			5						0
3			14
9			9						3
5			9						0
9			9						5
9			6						5
9			7						9
9									3
9									3
7									3
3									9
7									9
6									9
5									0
7									0
9									11
6									4
9									7
9									4
5									7
10									7
9									6
4									7
5									7
7									4
4									2
4									8
									8
11									7
8									6
7									5
6									6
3									3
11									8
5									0
9									15
9									8
5									9
14									3
9									9
9									5
7
9
9									7
5									7
									9
6
7
4
									7
									5
									2
									4
P=0.018			P=0.019			P=0.021			P=0.438 (NS)
Mann-Whitney U
Called Wilcoxon test in R
Conc = value for concordant case
Disc = value for discordant case

## Sheet: Vessel diameter
Vessel Diameter
</=0.80			0.7-0.8			0.75-0.8			>0.8
Conc	Disc		Conc	Disc		Conc	Disc		Conc	Disc
4.95			3.15			3.6			3.21
2.58	2.37		3.6	2.37		3.71	2.37		3.15	2.5
2.34	2.96		3.71	2.96			2.96			2.26
3.15	4.56			4.56		3.14	4.56		2.87	2.44
2.7			3.14			3.59			3.1	3.12
3.6	3.28		3.59	3.28		5.88	3.28		3.67	3.21
3.71	2.48		5.88	2.48		5.18	2.48		2.6	2.99
	3.05		5.18	3.05			3.05		2.48
	3.37			3.37		4.28	4.11		2.45	3.16
3.14	4.11		4.28	4.11		3.13	2.15		2.19
3.59	2.15		3.13	2.15		2.52	2.15		3.41
5.88	2.15		4.36	2.15		2.54	3.66		3.3
3.88	3.66		3.17	3.66		3.12	2.71		3.94
3.16	2.68		3.6	2.68			2.21		3.02
5.18	2.71		2.52	2.71			2.49		2.94
	2.34		2.54	2.34		2.51	2.65		4.33
	2.16		4.5	2.16					3.4
4.28	2.21		3.12	2.21		3.48			3.76
3.28	2.49		2.82	2.49		3.2			4.06
3.13	2.65		1.8	2.65		3.14			4.43
2.49						2.98			2.23
4.36			2.32			2.99			1.88
1.82						3.92			3.27
1.72			2.92
1.59			2.51			3.61			2.48
3.17						3.67
4.22			3.99						3.05
4			3.48						3.66
3.6			3.2						4.02
2.38			3.14						2.29
2.52			2.98						2.39
2.54			2.69						3.27
4.5			2.15						3.37
4.66			3.18						2.65
3.12			3.87						2.79
2.99			2.99						1.84
1.74			2.03						2.72
2.82			3.92						3.06
1.8			3.04
3.59									3.45
5.34									2.56
3.26			3.61						2.15
			3.67						3.18
3.07									3.31
2.16									3.27
4.63									2.19
2.32
2.75									5.67
3.09
2.78
2.14									3.23
2.92									2.78
2.75									2.77
2.58									2.53
2.51									2.96
									2.88
3.99									2.49
3.48									3.43
3.2									2.89
3.14									2.21
1.64									2.48
2.98									2.93
2.69									3.02
3.64									2.48
2.15									2.68
2.56									2.32
3.18									2.55
2.62									1.7
3.87									2.65
2.28									2.32
2.99									2.39
2.73									3.06
2.03									2.86
3.92									2.58
3.04									2.67
									3.16
									2.1
									2.67
									2.75
									2.08
									2.59
3.61
3.67
2.16
									2.56
									2.8
									3.65
									3.13
P=0.254 (NS)			P=0.030			P=0.020			P=0.396(NS)
Mann-Whitney U
Called Wilcoxon test in R
Conc = value for concordant case
Disc = value for discordant case
